# Supplementary material for: Low Pathogenic Strain of Infectious Pancreatic Necrosis Virus (IPNV) Associated with Recent Outbreaks in Iranian Trout Farms
Source: Pathogens. 2020 Sep 24;9(10):782. doi: 10.3390/pathogens9100782 (PMC7650613; doi:10.3390/pathogens9100782)
Supplement: Supplementary file 1 [file pathogens-09-00782-s001.zip]

Archive with 1 entries (1 files):
- Supplementary  Data -IPNV MS.docx
